# Supplementary material for: Co-occurrence of yeast, streptococci, dental decay, and gingivitis in the post-partum period: results of a longitudinal study
Source: J Oral Microbiol. 2020 Apr 15;12(1):1746494. doi: 10.1080/20002297.2020.1746494 (PMC7178893; doi:10.1080/20002297.2020.1746494)
Supplement: Supplemental Material [file ZJOM_A_1746494_SM1382.zip]

Archive with 3 entries (3 files):
- supplementary/figure legend.docx
- supplementary/supplementary figure.docx
- supplementary/supplementary table.docx
